# Supplementary material for: Designing conservation strategies to preserve the genetic diversity of Astragalus edulis Bunge, an endangered species from western Mediterranean region
Source: PeerJ. 2016 Jan 18;4:e1474. doi: 10.7717/peerj.1474 (PMC4736990; doi:10.7717/peerj.1474)
Supplement: Supplemental Information 1 [file peerj-04-1474-s001.txt]

AE10_1	KU296977
AE10_2	KU296978
AE11_1	KU296979
AE11_2	KU296980
AE12_1	KU296981
AE12_2	KU296982
AE13_1	KU296983
AE13_2	KU296984
AE14_1	KU296985
AE14_2	KU296986
AE14_3	KU296987
AE15_1	KU296988
AE15_2	KU296989
AE16_1	KU296990
AE16_2	KU296991
AE17_1	KU296992
AE17_2	KU296993
AE2_1	KU296994
AE2_2	KU296995
AE2_3	KU296996
AE2_4	KU296997
AE2_5	KU296998
AE2_6	KU296999
AE3_1	KU297000
AE3_2	KU297001
AE3_3	KU297002
AE3_4	KU297003
AE3_5	KU297004
AE3_6	KU297005
AE3_7	KU297006
AE3_8	KU297007
AE4_1	KU297008
AE4_2	KU297009
AE4_3	KU297010
AE4_4	KU297011
AE4_5	KU297012
AE4_6	KU297013
AE5_1	KU297014
AE5_2	KU297015
AE5_3	KU297016
AE5_4	KU297017
AE5_5	KU297018
AE5_6	KU297019
AE6_1	KU297020
AE6_2	KU297021
AE6_3	KU297022
AE6_4	KU297023
AE6_5	KU297024
AE6_6	KU297025
AE6_7	KU297026
AE6_8	KU297027
AE7_1	KU297028
AE7_2	KU297029
AE8_1	KU297030
AE8_2	KU297031
AE9_1	KU297032
AE9_2	KU297033
AE1_1	KU297034
AE1_2	KU297035
AE1_3	KU297036
AE1_4	KU297037
AE10_1	KU297038
AE10_2	KU297039
AE11_1	KU297040
AE11_2	KU297041
AE12_1	KU297042
AE12_2	KU297043
AE13_1	KU297044
AE13_2	KU297045
AE14_1	KU297046
AE14_2	KU297047
AE14_3	KU297048
AE15_1	KU297049
AE15_2	KU297050
AE16_1	KU297051
AE16_2	KU297052
AE17_1	KU297053
AE17_2	KU297054
AE6_1	KU297055
AE6_2	KU297056
AE6_3	KU297057
AE6_4	KU297058
AE6_5	KU297059
AE6_6	KU297060
AE6_7	KU297061
AE6_8	KU297062
AE7_1	KU297063
AE7_2	KU297064
AE8_1	KU297065
AE8_2	KU297066
AE9_1	KU297067
AE9_2	KU297068
AE5_3	KU297069
AE5_4	KU297070
AE5_5	KU297071
AE5_6	KU297072
AE4_3	KU297073
AE4_4	KU297074
AE3_7	KU297075
AE3_8	KU297076
AE4_5	KU297077
AE4_6	KU297078
AE2_5	KU297079
AE2_6	KU297080
AE1_1	KU297081
AE1_2	KU297082
AE1_3	KU297083
AE1_4	KU297084
AE2_1	KU297085
AE2_2	KU297086
AE3_1	KU297087
AE3_2	KU297088
AE2_3	KU297089
AE2_4	KU297090
AE3_3	KU297091
AE3_4	KU297092
AE4_1	KU297093
AE4_2	KU297094
AE3_5	KU297095
AE3_6	KU297096
AE5_1	KU297097
AE5_2	KU297098
AE15_1	KU297099
AE15_2	KU297100
AE16_1	KU297101
AE16_2	KU297102
AE17_1	KU297103
AE17_2	KU297104
AE1_1	KU297105
AE1_2	KU297106
AE1_3	KU297107
AE1_4	KU297108
AE2_1	KU297109
AE2_2	KU297110
AE2_3	KU297111
AE2_4	KU297112
AE2_5	KU297113
AE2_6	KU297114
AE3_1	KU297115
AE3_2	KU297116
AE3_3	KU297117
AE3_4	KU297118
AE3_5	KU297119
AE3_6	KU297120
AE3_7	KU297121
AE3_8	KU297122
AE4_1	KU297123
AE4_2	KU297124
AE4_3	KU297125
AE4_4	KU297126
AE4_5	KU297127
AE4_6	KU297128
AE5_1	KU297129
AE5_2	KU297130
AE5_3	KU297131
AE5_4	KU297132
AE5_5	KU297133
AE5_6	KU297134
AE6_1	KU297135
AE6_2	KU297136
AE6_3	KU297137
AE6_4	KU297138
AE6_5	KU297139
AE6_6	KU297140
AE6_7	KU297141
AE6_8	KU297142
AE7_1	KU297143
AE7_2	KU297144
AE8_1	KU297145
AE8_2	KU297146
AE9_1	KU297147
AE9_2	KU297148
AE10_1	KU297149
AE10_2	KU297150
AE11_1	KU297151
AE11_2	KU297152
AE12_1	KU297153
AE12_2	KU297154
AE13_1	KU297155
AE13_2	KU297156
AE14_1	KU297157
AE14_2	KU297158
AE14_3	KU297159
